# Supplementary material for: Recombination is a key driver of genomic and phenotypic diversity in a Pseudomonas aeruginosa population during cystic fibrosis infection
Source: Sci Rep. 2015 Jan 12;5:7649. doi: 10.1038/srep07649 (PMC4289893; doi:10.1038/srep07649)
Supplement: Supplementary Information — Table S1 [file srep07649-s2.xls]

## Sheet: Specific SNPs
## Table of SNP and Indel occurences between these samples.
Chrom	Pos	Gene	s/Ns	Ref	SED1	SED2	SED3	SED4	SED5	SED6	SED7	SED8	SED9	SED10	SED11	SED12	SED13	SED14	SED15	SED16	SED17	SED18	SED19	SED20	SED21	SED22
gi|218888746|ref|NC_011770.1|	5678	GyrB	Glu - Asp	G								T
gi|218888746|ref|NC_011770.1|	468009	mexB	Premature Stop Codon!	C						T		T
gi|218888746|ref|NC_011770.1|	484588	codB	Arg - Leu	C								T
gi|218888746|ref|NC_011770.1|	594120	PLES05421 - Hypothetical	Pro - Thr	G								T
gi|218888746|ref|NC_011770.1|	1211690	PLES11151 - carboxyl esterase	Val - Ala	A					G												G
gi|218888746|ref|NC_011770.1|	1469055	PLES13621 - Hypothetical protein	syn	G								A
gi|218888746|ref|NC_011770.1|	1469230		Syn	C	A			A		A		A							A
gi|218888746|ref|NC_011770.1|	1469235		Syn	A	G							G							G					G		G
gi|218888746|ref|NC_011770.1|	1469256		Syn	A	G			G		G	G	G			G				G					G		G
gi|218888746|ref|NC_011770.1|	1469277		Syn	A	G			G		G	G	G			G			G	G	G	G			G	G	G
gi|218888746|ref|NC_011770.1|	1469280		Syn	G	C			C		C	C	C			C			C	C		C			C	C	C
gi|218888746|ref|NC_011770.1|	1469290		Pro - Ser	C	T		T	T		T	T	T	T		T	T		T	T	T	T			T	T	T
gi|218888746|ref|NC_011770.1|	1469298		Syn	T	G		G			G	G	G	G		G	G		G	G	G	G			G	G	G
gi|218888746|ref|NC_011770.1|	1469310		Syn	G	T	T		T	T	T	T	T	T		T	T	T	T	T	T	T				T	T
gi|218888746|ref|NC_011770.1|	1469421		Syn	C	T	T	T	T	T	T	T	T	T	T	T	T	T	T	.	T	T	T	T	T	T	T
gi|218888746|ref|NC_011770.1|	1469485	PLES13631 - Hypothetical protein	Syn	C	T	T	T		T	T	T	T	T	T	T	T	T	T	.	.	T	T	T	T	T	T
gi|218888746|ref|NC_011770.1|	1469498		Leu - Iso	C	A	A	A	A	A	A	A	A	A	A	A	A	A	A	A	.	A	A	A	A	A	A
gi|218888746|ref|NC_011770.1|	1469581		Syn	G	C		C		C	C	C	C	C	C	C	C	C	C	C	.	C	C	C	C	.	C
gi|218888746|ref|NC_011770.1|	1469584		Syn	A	G	.	G	.	G	G	G	G	G	G	G	G	G	G	G	.	G	G	G	G	.	G
gi|218888746|ref|NC_011770.1|	1469593		Syn	G			T		T	T		T	T		T		T	T			T	T				T
gi|218888746|ref|NC_011770.1|	1575875	PLES14601 - major facilitator transporter	Leu - Pro	T								C
gi|218888746|ref|NC_011770.1|	1658081	PLES15261 - NADH quinone reductase	Glu - Ala	T						G		G					G
gi|218888746|ref|NC_011770.1|	1676171	PLES15441 - Mechanosensitive ion channel	Val - Ala	A					G			G
gi|218888746|ref|NC_011770.1|	1797644	nosR - Regulator	Asp - Asn	C								T
gi|218888746|ref|NC_011770.1|	1855397		syn	C					G
gi|218888746|ref|NC_011770.1|	1986123	PLES18391 - ATP binding permease	Syn	A						T		T
gi|218888746|ref|NC_011770.1|	2673370	PLES24841	Asp - Gly	A								G
gi|218888746|ref|NC_011770.1|	2690357	PLES25015 - tRNA		T								G											G
gi|218888746|ref|NC_011770.1|	2690373			A				C						C	C				C	C			C			C
gi|218888746|ref|NC_011770.1|	2690375			A				G						G	G				G	G			G			G
gi|218888746|ref|NC_011770.1|	2819626	PLES26251 - Hypothetical	Ser - Iso	G									T
gi|218888746|ref|NC_011770.1|	2825861	PLES26281 - amphiphile efflux transporter	Premature Stop Codon!	C								T
gi|218888746|ref|NC_011770.1|	3020931	mexT	Val - Ala	A					G			G
gi|218888746|ref|NC_011770.1|	3048652	PLES28331 - Hypothetical	Syn	A	G	G	G	G	G	G	G	G	G		G	G	G	G	G	G	G	G	G	G	G	G
gi|218888746|ref|NC_011770.1|	3048751		Syn	T	C		C	C	C	C	C	C			C	C		C	C	C	C	C	C	C	T	C
gi|218888746|ref|NC_011770.1|	3058594	PLES28341 - Hypothetical	Gly - Ala	G	C						C				C	C	C	C	C	C	C
gi|218888746|ref|NC_011770.1|	3058611		Ala - Thr	G	A						A				A				A	A
gi|218888746|ref|NC_011770.1|	3058700		syn	T																C
gi|218888746|ref|NC_011770.1|	3058729		Iso - Thr	T																C
gi|218888746|ref|NC_011770.1|	3058733		syn	T																C
gi|218888746|ref|NC_011770.1|	3090543	glyA2	Leu - Iso	C		A	A		A	A	A	A			A	A	A	A			A		A	A		A
gi|218888746|ref|NC_011770.1|	3090547		Glu - Arg	A	G		G			G	G	G	G	G		G	G			G		G
gi|218888746|ref|NC_011770.1|	3090548		Glu - His	G	C		C			C	C		C		C				C	C
gi|218888746|ref|NC_011770.1|	3090596		syn	G			C												C
gi|218888746|ref|NC_011770.1|	3090608		syn	C														T
gi|218888746|ref|NC_011770.1|	3090609		Iso - Leu	A				C							C			C							C
gi|218888746|ref|NC_011770.1|	3201324	PLES29121 - ATP binding permease	Val - Ala	A								G
gi|218888746|ref|NC_011770.1|	3330282	PLES30181 - Hypothetical protein	syn	C								G
gi|218888746|ref|NC_011770.1|	3339113	PLES30291 - Alcohol dehydrogenase	Cys - Gly	T					G
gi|218888746|ref|NC_011770.1|	3376895	pslK	syn	A								G					G
gi|218888746|ref|NC_011770.1|	3378231	pslJ	syn	C			A		A			A					A	A			A					A
gi|218888746|ref|NC_011770.1|	3478510	PLES31551 - Hypothetical	Leu - Phe	C					G			G
gi|218888746|ref|NC_011770.1|	3502354	PLES31741 - trehalose synthase	Leu - Val	G								C									C
gi|218888746|ref|NC_011770.1|	3973880	between PLES35761 and cysB	Intergenic	G	A		A		A			A					A
gi|218888746|ref|NC_011770.1|	3997423	immediately upstream of PLES36021	Intergenic	G					C			C					C
gi|218888746|ref|NC_011770.1|	4015334	pcrV	Asp - Asn	C					T			T
gi|218888746|ref|NC_011770.1|	4026225	pscT	Asn - Lys	C								A												A	C	C
gi|218888746|ref|NC_011770.1|	4424909	PLES40081 - Helicase	Syn	G								A													G	G
gi|218888746|ref|NC_011770.1|	4524246	PLES40961 - clavaminic acid synthase	syn	C								T													C	C
gi|218888746|ref|NC_011770.1|	4539068	PLES41121 - NAD dependent deacetylase	Val - Ala	A					G			G													A	A
gi|218888746|ref|NC_011770.1|	4656647	fleR 2CS regulator!	Premature Stop Codon!	C								A
gi|218888746|ref|NC_011770.1|	4694259	PLES42551 - transcriptional regulator	Arg - Trp	G								A
gi|218888746|ref|NC_011770.1|	4807048	between PLES43721 and 43731	Intergenic	G								A
gi|218888746|ref|NC_011770.1|	4899936	PLES44581 - ATP binding permease	Ser - Arg	G								T
gi|218888746|ref|NC_011770.1|	4949549	between PLES44991 and 45001	Intergenic	T																				G
gi|218888746|ref|NC_011770.1|	5050379	PLES45941	syn	G								C
gi|218888746|ref|NC_011770.1|	5133783	between PLES46606 and sbcD	Intergenic	T				C	C			C				C	C	C					C
gi|218888746|ref|NC_011770.1|	5172963	pctC	Leu - Pro	T			C			C		C						C			C
gi|218888746|ref|NC_011770.1|	5398854	ampD	Phe - Ser	A								G
gi|218888746|ref|NC_011770.1|	5625198	phuR	syn	T								C
gi|218888746|ref|NC_011770.1|	5763379	PLES52231 - Hypothetical	Cys - Gly	T								G					G
gi|218888746|ref|NC_011770.1|	5816665	desB	Ala - Thr	C								T
gi|218888746|ref|NC_011770.1|	6076482	PLES54891 - transporter	Pro - Ala	G								C
gi|218888746|ref|NC_011770.1|	6430173	GlyA1	Glu - Arg	A	G		G	G	G	G	G	G	G	G		G	G	G			G	G	G	G		G
gi|218888746|ref|NC_011770.1|	6430175		Syn	T	C		C	C	C	C	C	C	C	C		C	C	C			C	C	C	C		C
gi|218888746|ref|NC_011770.1|	6557923	PLES59241 - hypothetical	Ala - Gly	G			C	C	C	C		C	C		C	C	C	C			C		C	C		C
gi|218888746|ref|NC_011770.1|	6574967	PLES59401 - Transporter	Gly - Cys	C								A
gi|218888746|ref|NC_011770.1|	6576541	PLES59411 - periplasmic transporter	Gly - Cys	C								T

## Sheet: Ancestral SNPs
Ancestral SNPs
Chrom	Pos	Gene	s/Ns	Ref	SED1.vcf	SED2.vcf	SED3.vcf	SED4.vcf	SED5.vcf	SED6.vcf	SED7.vcf	SED8.vcf	SED9.vcf	SED10.vcf	SED11.vcf	SED12.vcf	SED13.vcf	SED14.vcf	SED15.vcf	SED16.vcf	SED17.vcf	SED18.vcf	SED19.vcf	SED20.vcf	SED21.vcf	SED22.vcf
gi|218888746|ref|NC_011770.1|	1469331	PLES13621 - Hypothetical protein	Syn	G	T	T	T	T	T	T	T	T	T	T	T	T	T	T	T	T	T	T	T	T	T	T
gi|218888746|ref|NC_011770.1|	1469353		Val - Leu	G	T	T	T	T	T	T	T	T	T	T	T	T	T	T	T	T	T	T	T	T	T	T
gi|218888746|ref|NC_011770.1|	1469361		Syn	T	C	C	C	C	C	C	C	C	C	C	C	C	C	C	C	C	C	C	C	C	C	C
gi|218888746|ref|NC_011770.1|	1469382		Syn	G	A	A	A	A	A	A	A	A	A	A	A	A	A	A	A	A	A	A	A	A	A	A
gi|218888746|ref|NC_011770.1|	1469415		Syn	G	A	A	A	A	A	A	A	A	A	A	A	A	A	A	A	A	A	A	A	A	A	A
gi|218888746|ref|NC_011770.1|	1469539	PLES13631 - Hypothetical protein	Syn	A	G	G	G	G	G	G	G	G	G	G	G	G	G	G	G	G	G	G	G	G	G	G
gi|218888746|ref|NC_011770.1|	1469545		Syn	T	C	C	C	C	C	C	C	C	C	C	C	C	C	C	C	C	C	C	C	C	C	C
gi|218888746|ref|NC_011770.1|	1469557		Syn	G	C	C	C	C	C	C	C	C	C	C	C	C	C	C	C	C	C	C	C	C	C	C
gi|218888746|ref|NC_011770.1|	1469560		Syn	T	C	C	C	C	C	C	C	C	C	C	C	C	C	C	C	C	C	C	C	C	C	C
gi|218888746|ref|NC_011770.1|	1469563		Syn	C	T	T	T	T	T	T	T	T	T	T	T	T	T	T	T	T	T	T	T	T	T	T
gi|218888746|ref|NC_011770.1|	1469569		Syn	A	G	G	G	G	G	G	G	G	G	G	G	G	G	G	G	G	G	G	G	G	G	G
gi|218888746|ref|NC_011770.1|	2690342	PLES25015 - tRNA		T	A	A	A	A	A	A	A	A	A	A	A	A	A	A	A	A	A	A	A	A	A	A
gi|218888746|ref|NC_011770.1|	3048861	PLES28331 - Hypothetical	Thr - Ser	C	G	G	G	G	G	G	G	G	G	G	G	G	G	G	G	G	G	G	G	G	G	G
gi|218888746|ref|NC_011770.1|	3049003		syn	T	C	C	C	C	C	C	C	C	C	C	C	C	C	C	C	C	C	C	C	C	C	C
gi|218888746|ref|NC_011770.1|	3050330	PLES28341 - Hypothetical	syn	T	C	C	C	C	C	C	C	C	C	C	C	T	C	C	C	C	C	C	C	T	C	C
gi|218888746|ref|NC_011770.1|	3090809	glyA2	syn	C	T	T	T	T	T	T	T	T	T	T	T	T	T	T	T	T	T	T	T	T	T	T
gi|218888746|ref|NC_011770.1|	3090812		syn	T	C	C	C	C	C	C	C	C	C	C	C	C	C	C	C	C	C	C	C	C	C	C
gi|218888746|ref|NC_011770.1|	3091190		syn	A	G	G	G	G	G	G	G	G	G	G	G	G	G	G	G	G	G	G	G	G	G	G
gi|218888746|ref|NC_011770.1|	3091232		syn	G	C	C	C	C	C	C	C	C	C	C	C	C	C	C	C	C	C	C	C	C	C	C
gi|218888746|ref|NC_011770.1|	3091280		syn	C	T	T	T	T	T	T	T	T	T	T	T	T	T	T	T	T	T	T	T	T	T	T
gi|218888746|ref|NC_011770.1|	4931492	PLES44861	syn	A	G	G	G	G	G	G	G	G	G	G	G	G	G	G	G	G	G	G	G	G	G	G
gi|218888746|ref|NC_011770.1|	4931495		syn	C	G	G	G	G	G	G	G	G	G	G	G	G	G	G	G	G	G	G	G	G	G	G
gi|218888746|ref|NC_011770.1|	4931516		syn	A	G	G	G	G	G	G	G	G	G	G	G	G	G	G	G	G	G	G	G	G	G	G
gi|218888746|ref|NC_011770.1|	4931519		syn	T	C	C	C	C	C	C	C	C	C	C	C	C	C	C	C	C	C	C	C	C	C	C
gi|218888746|ref|NC_011770.1|	4931521		syn	A	G	G	G	G	G	G	G	G	G	G	G	G	G	G	G	G	G	G	G	G	G	G
