# Supplementary material for: Recombination is a key driver of genomic and phenotypic diversity in a Pseudomonas aeruginosa population during cystic fibrosis infection
Source: Sci Rep. 2015 Jan 12;5:7649. doi: 10.1038/srep07649 (PMC4289893; doi:10.1038/srep07649)
Supplement: Supplementary Information — Table S2 [file srep07649-s3.xls]

## Sheet: Raw P values
genomesite	23	47	51	63	77	91718	94668	200349	200356	200357	200362	200375	200397	200398	200400	200401	200412	200431	200433	303116	425081	425084	446046	733930	733931	733940	733943	733946	733971	733976	733978	770133	816839	817896	832701	832702	832717	832718	883240	883297	883303	883318	883324	883378	883379	883383	883384	883402	883403
Growth	0.429647	0.429647	0.429647	0.429647	0.429647	0.441651	0.441651	0.880908	0.880908	0.880908	0.880908	0.880908	0.880908	0.880908	0.880908	0.880908	0.707545	0.707545	0.707545	0.0837643	0.217597	0.217597	0.174394	0.441651	0.441651	0.441651	0.441651	0.441651	0.441651	0.441651	0.441651	0.837805	0.00920912	0.00920912	0.898222	0.898222	0.898222	0.898222	0.696598	0.696598	0.696598	0.696598	0.696598	0.204428	0.204428	0.696598	0.696598	0.742793	0.742793
LasA	0.2978	0.2978	0.2978	0.2978	0.2978	0.22956	0.22956	0.999504	0.999504	0.999504	0.999504	0.999504	0.999504	0.999504	0.999504	0.999504	0.388645	0.388645	0.388645	0.290814	0.106765	0.106765	0.126495	0.22956	0.22956	0.22956	0.22956	0.22956	0.22956	0.22956	0.22956	0.674707	0.113442	0.113442	0.550521	0.550521	0.550521	0.550521	0.704179	0.704179	0.704179	0.704179	0.704179	0.41975	0.41975	0.704179	0.704179	0.075849	0.075849
LasB	0.726431	0.726431	0.726431	0.726431	0.726431	0.93874	0.93874	0.739948	0.739948	0.739948	0.739948	0.739948	0.739948	0.739948	0.739948	0.739948	0.650882	0.650882	0.650882	0.608799	0.879931	0.879931	0.620716	0.93874	0.93874	0.93874	0.93874	0.93874	0.93874	0.93874	0.93874	0.697487	7.33762e-10	7.33762e-10	0.764481	0.764481	0.764481	0.764481	0.661371	0.661371	0.661371	0.661371	0.661371	0.497771	0.497771	0.661371	0.661371	0.978459	0.978459
Pyocyanin	0.192891	0.192891	0.192891	0.192891	0.192891	0.714098	0.714098	0.512819	0.512819	0.512819	0.512819	0.512819	0.512819	0.512819	0.512819	0.512819	0.290526	0.290526	0.290526	0.986759	0.268675	0.268675	0.822	0.714098	0.714098	0.714098	0.714098	0.714098	0.714098	0.714098	0.714098	0.427461	0.220426	0.220426	0.945761	0.945761	0.945761	0.945761	0.981287	0.981287	0.981287	0.981287	0.981287	0.883963	0.883963	0.981287	0.981287	0.624078	0.624078
C4-HSL	0.366404	0.366404	0.366404	0.366404	0.366404	0.0679534	0.0679534	0.909479	0.909479	0.909479	0.909479	0.909479	0.909479	0.909479	0.909479	0.909479	0.249521	0.249521	0.249521	0.788918	0.586014	0.586014	0.730085	0.0679534	0.0679534	0.0679534	0.0679534	0.0679534	0.0679534	0.0679534	0.0679534	0.836744	0.289612	0.289612	0.00171088	0.00171088	0.00171088	0.00171088	0.981205	0.981205	0.981205	0.981205	0.981205	0.789534	0.789534	0.981205	0.981205	0.649069	0.649069
3O-C12-HSL	0.339455	0.339455	0.339455	0.339455	0.339455	0.578645	0.578645	0.175362	0.175362	0.175362	0.175362	0.175362	0.175362	0.175362	0.175362	0.175362	0.229599	0.229599	0.229599	0.598717	0.74193	0.74193	0.850353	0.578645	0.578645	0.578645	0.578645	0.578645	0.578645	0.578645	0.578645	0.617825	0.813376	0.813376	0.392307	0.392307	0.392307	0.392307	0.735462	0.735462	0.735462	0.735462	0.735462	0.702605	0.702605	0.735462	0.735462	0.736733	0.736733
HHQ	0.189452	0.189452	0.189452	0.189452	0.189452	0.644167	0.644167	0.98574	0.98574	0.98574	0.98574	0.98574	0.98574	0.98574	0.98574	0.98574	0.754428	0.754428	0.754428	0.323459	0.849105	0.849105	0.103714	0.644167	0.644167	0.644167	0.644167	0.644167	0.644167	0.644167	0.644167	0.513404	0.448943	0.448943	0.263931	0.263931	0.263931	0.263931	0.167958	0.167958	0.167958	0.167958	0.167958	0.02415	0.02415	0.167958	0.167958	0.766355	0.766355
PQS	0.29284	0.29284	0.29284	0.29284	0.29284	0.982303	0.982303	0.850809	0.850809	0.850809	0.850809	0.850809	0.850809	0.850809	0.850809	0.850809	0.834864	0.834864	0.834864	0.00359388	0.59844	0.59844	0.511519	0.982303	0.982303	0.982303	0.982303	0.982303	0.982303	0.982303	0.982303	0.680043	0.570832	0.570832	0.140727	0.140727	0.140727	0.140727	0.634149	0.634149	0.634149	0.634149	0.634149	0.40994	0.40994	0.634149	0.634149	0.687996	0.687996
HnOQ	0.26435	0.26435	0.26435	0.26435	0.26435	0.861616	0.861616	0.59498	0.59498	0.59498	0.59498	0.59498	0.59498	0.59498	0.59498	0.59498	0.611627	0.611627	0.611627	0.0022383	0.569635	0.569635	0.419713	0.861616	0.861616	0.861616	0.861616	0.861616	0.861616	0.861616	0.861616	0.923764	0.520679	0.520679	0.302621	0.302621	0.302621	0.302621	0.797558	0.797558	0.797558	0.797558	0.797558	0.440485	0.440485	0.797558	0.797558	0.774126	0.774126
[truncated: 206 more columns]

## Sheet: Significantly associated sites
Growth	816839	817896	883637	883682	883684	883710	883750	883753	883764	883777	883786	883822	883849	883864	883871	883907	883913	883921	883923	883925	883932	883942	883957	883981	884014	884032	884044	2737652	2737700	3039153	5952877	5952879	6016118	6016121	6125752	6150399	6150421	6150532	6150556	6151306	6151495	6151600	6151626	6151663	6151786
LasA	1972635	4622587	4622588	4622590	4622591	4622623	4622624	4622626	4622627	4622628	4622629	4622632	4622634	4622636	4622639	4622644	4622647	4622648	4622653	4622660	4622662	4622666	4622673	4622676	4622681	4622683	4622685	4622687	4622693	4622695	4622699	5327816	6015513	6015604	6015938	6150399	6150421	6150532	6150556	6151306	6151495	6151600	6151626	6151663
LasB	816839	817896	1544199	1544202	1544205	1544209	1544214	1544227	2346997	2737652	2737700	3039153	5952877	5952879	6015959	6016118	6016121	6150399	6150421	6150532	6150556	6151285	6151306	6151495	6151600	6151626	6151663	6151786	6157474	6160235	6166171	6167761	6167812	6167837
Pyocyanin	883581	883587	883590	883593	883594	883598	883599	883607	883610	2250268	2250271	2250274	2250277	2250284	2250302	2250304	2250320	2250373	2250385	2250389	2250391	2250394	2250398	2250401	2250403	2250405	2250406	2250407	2250418	2250419	2250424	2250431	2250433	2250485	2250490	2250527	2250556	2250562	2250565	2250566	2250572	2250573	2250574	2250586	5640141	6087209	6087210	6125167	6125173
C4-HSL	832701	832702	832717	832718	1884940	1884944	1972635	2124271	5895888	5895911	5895933	5895935	5895948	5895950	5895951	5895953	5895958	5895959	5895966	5895968	5895969	6016118	6016121	6126040	6127144	6157074
3O-C12-HSL	1565639	1565646	1565648	1565651	1565681	1565708	1565718	1565727	1565739	1565744	1565747	1565750	1565751	1565755	1565756	1565759	1565760	1565761	1565766	1565767	1565792	1890227	1890236	1890241	1890244	1890251	1890252	1890253	1890260	1890262	1890271	1890272	1890273	1890275	1890276	1890281	1890283	1890284	1890291	1890294	1890297	2229519	5107584	5107594	5107606	5107631	5107633	5107637	5107646
HHQ	883378	883379	883426	883436	883470	883472	883473	883476	883491	883496	883521	883525	883533	883602	883604	883688	883694	883697	883698	883700	883708	883709	883715	883718	883730	883733	883734	883739	883742	883744	883747	883748	883763	883765	883768	883831	968850	1052954	1275903	1609940	2250202	2250206	2250208	2250209	2250211	2405146	2405152	2405155	2405158
PQS	303116	883628	883640	883646	883649	883670	883673	883676	883679	883704	883706	883721	883756	883772	883773	883784	883785	883801	883813	883822	883831	884044	1565639	1565646	1565648	1565651	1565681	1565708	1565718	1565727	1565739	1565744	1565747	1565750	1565751	1565755	1565756	1565759	1565760	1565761	1565766	1565767	1565792	1565841	1565855	1565876	1565900	1565909	1565919
HQNO	303116	883628	883640	883646	883649	883670	883673	883676	883679	883704	883706	883721	883756	883772	883773	883784	883785	883801	883813	883831	1565639	1565646	1565648	1565651	1565681	1565708	1565718	1565727	1565739	1565744	1565747	1565750	1565751	1565755	1565756	1565759	1565760	1565761	1565766	1565767	1565792	1565841	1565855	1565876	1565900	1565909	1565919	1890227	1890236
[truncated: 61 more columns]
