# Supplementary material for: Recombination is a key driver of genomic and phenotypic diversity in a Pseudomonas aeruginosa population during cystic fibrosis infection
Source: Sci Rep. 2015 Jan 12;5:7649. doi: 10.1038/srep07649 (PMC4289893; doi:10.1038/srep07649)
Supplement: Supplementary Information — Table S3 [file srep07649-s4.xls]

## Sheet: Sheet1
Isolate	No. reads	% reads mapped	No. contigs	N50	Assembly size
SED1	13016252	97.23	42	384125	6542020
SED2	12656656	97.63	36	498527	6463087
SED3	9973166	97.33	39	421588	6487435
SED4	13159104	97.55	35	487112	6498904
SED5	9078656	97.47	38	400521	6494508
SED6	10482280	97.45	38	410255	6391797
SED7	11465448	97.68	36	477824	6500053
SED8	8320327	96.64	40	389987	6492413
SED9	10705824	97.26	38	409997	6490766
SED10	10926492	97.57	37	410025	6491206
SED11	11673978	97.48	37	465201	6467914
SED12	10726070	97.4	38	401122	6487055
SED13	9728168	97.58	40	389725	6493715
SED14	10311528	97.8	38	407787	6486053
SED15	14144690	97.74	34	452234	6493141
SED16	17345772	97.44	34	461897	6494579
SED17	10735582	97.09	38	404105	6496658
SED18	13577896	97.51	34	493660	6489496
SED19	10854558	97.68	39	399987	6463433
SED20	10742050	97.6	38	400996	6491844
SED21	15083574	97.12	34	496525	6492875
SED22	11005287	97.26	37	467822	6493338
